# Supplementary material for: Diversification of Quiescin sulfhydryl oxidase in a preserved framework for redox relay
Source: BMC Evol Biol. 2013 Mar 19;13:70. doi: 10.1186/1471-2148-13-70 (PMC3616962; doi:10.1186/1471-2148-13-70)
Supplement: Additional file 1: Table S1 — Accession numbers and annotations of QSOX sequences identified in the NCBI databases. Truncated sequences and sequences included in the phylogenetic ML study are indicated. [file 1471-2148-13-70-S1.csv]

Accession	Organism	Number of Exons	Number of Trx domains	Current annotation	ML trees
Euglenozoa
XP_001684633	L.major	1	1	hypothetical protein
XP_001566684	L.braziliensis	1	1	hypothetical protein
XP_001466890	L.infantum	1	1	putative quiescin sulfhydryl oxidase	Representative of the 5 Leishmania species.
CBZ36066.1|	L.donovani	1	1
CBZ28722.1|	L.mexicana	1	1
HE575319 (CCD15288)	T.conglense	1	1	unnamed protein product
HE573022 (CCC48338)	T.vivax	2	1	conserved hypothetical protein, fragment
	T.cruzi2	1	1
XP_813901	T.cruzi1	1	1	hypothetical protein
XP_845306	T.brucei	1	1	hypothetical protein	Representative of the 4 Trypanosoma species.
Stramenopiles
CCA19181.1	A.laibachii	1	1	sulfhydryl oxidase putative
FR833181	A.laibachii2	1	1		Missing part of the Trx1 domain.
CCA22229.1	A.laibachii3		1	thioredoxinlike protein putative
XP_002894825.1	P.infestans1	3	1	thioredoxin-like protein	Representative of the 3 Phytophtora species.
XP_002906945	P.infestans2	2	1	sulfhydryl oxidase, putative
XP_002894824.1|	P.infestans3		1	sulfhydryl oxidase, putative
XP_002906944.1	P.infestans4	3	1	thioredoxin-like protein
XP_002899091.1	P.infestans5	2	1	thioredoxin-like protein
EGZ05676.1	P.sojae	1	1	hypothetical protein
EGZ05675.1	P.sojae2	1	1	hypothetical protein
	P.sojae3	1	1
	P.sojae4	2	1
	P.sojae5	2	1
	P.capsici	2	1
XP_002176967.1	P.tricornutum1	1	1	predicted protein
XP_002177501.1	P.tricornutum2	3	1
XP_002286688.1	T.pseudonana1	3	1	predicted protein	Missing part of the Trx1 domain
XP_002286687.1	T.pseudonana2	3	1
XP_002286843.1	T.pseudonana3	2	1
XP_002286139.1	T.pseudonana4	2	1		Missing part of the Trx1 domain
CU694973 90000	H.parasitica2	1	1	genome prediction
CU694973 65000	H.parasitica	1	1
Alveolata
XP_002779429.1	P.marinus3	2	1
XP_002778493	P.marinus2	2	1
XP_002776446.1	P.marinus atcc	1	1	hypothetical protein
XP_680344.1	P.berghei	1	1	hypothetical protein
Viridiplantae
XP_003592564.1	M.truncatula	12	1	Protein disulfide-isomerase
XP_003536640.1	G.max	11	1	sulfhydryl oxidase 1-like
NP_001238440.1	G.max	12	1
AK324144.1	S.lycopersicum Micro-tom	11	1
BT013444.1	L.esculentum regular tomato	11	1
XP_003567943.1	B.distachyon	12	1	sulfhydryl oxidase 1-like
XP_002951917.1	V.nagariensis	7	1	hypothetical protein
	A.thaliana2	12	1	thioredoxin family protein
NP_172955.1/NP_849664.1	A.thaliana1	11 or 12	1	thioredoxin family protein	Representative of the 2 Arabidopsis species
XP_002892845.1	A.lyrata	11	1	quiescin-sulfhydryl oxidase 1
XP_002875066	A.lyrata	12	1	quiescin-sulfhydryl oxidase 2
NP_001105769.1	Z.mays	12	1	thiol oxidoreductase1
XP_003081739.1	O.tauri	1	1	Thioredoxin/protein disulfide isomerase (ISS)	Representative of the 2 Ostreococcus species.
XP_001420196.1	O.lucimarinus	1	1	predicted protein
XP_002503790.1	Micromonas sp. RCC299	1	1	predicted protein
XP_003055156.1	Micromonas pusilla CCMP1545		1	predicted protein	Representative of the 2 Micromonas species.
XP_002284039.1	V.vinifera	12	1	hypothetical protein
XP_002994168.1	S.moellendorffii	11	1	hypothetical protein
XP_002315898.1	P.trichocarpa2	12	1
XP_002311489.1	P.trichocarpa1	12	1	predicted protein
XP_001778612.1	P.patens	13	1	predicted protein
XP_001771043.1|	P.patens2	12	1
AK121660	O.sativa	12	1	cDNA clone:J033064B04
XP_002441483.1	S.bicolor	12	1	hypothetical protein
BAJ85129.1	H.vulgare		1	predicted protein
XP_002951917	V.carteri	7	1	hypothetical protein VOLCADRAFT_121037
AAV32452.1	C.reinhardtii	10	1	thioredoxin-like protein
EFN54986	C.variabilis	7	1	hypothetical protein CHLNCDRAFT_134783
EIE18688	C.subellipsoidea	9	1	hypothetical protein COCSUDRAFT_49169
XP_002536486 + XP_002534508	Ricinus communis	8	1
Choanflagellida
XP_001742724.1	M.brevicollis		at least 1	hypothetical protein
Placozoans
XP_002110019.1	T.adhaerens	11	2	hypothetical protein
Echinoderms
	s. purpuratus	11	2
Cnidaria
XP_002155792.1	H.magnipapillata	11	2	similar to sulfhydryl oxidase
XP_001639231.1	N.vectensis	12	2	predicted protein
Ctenophora
CU419197 and FQ001053	P.pileus
Trematoda
AAX27495.2	S.japonicum	11	2	SJCHGC06250 protein	Representative of the 2 Schistosoma species
XP_002570120.1	S.mansoni	11	2	quiescin q6-related sulfhydryl oxidase (mRNA)
Nematodes
XP_003370833.1	T.spiralis1	12	2	putative thioredoxin T.spiralis1
XP_003379714.1	T.spiralis2	12	2	putative sulfhydryl oxidase 1 T.spiralis2
EGT30669.1	C.brenneri1	12	2	hypothetical protein C.brenneri
EGT30669.1|	�C.brenneri3	12	2	CAEBREN_05731 c.brenneri3
EGT30200.1|	�C.brenneri2	11	2	CAEBREN_22627 C.brenneri2
XP_003092795.1	C.remanei2	11	2	hypothetical protein CRE_21570 C.remanei
XP_003100743.1	C.remanei1	8	2	hypothetical protein CRE_15502 C.remanei2
XP_003117611.1	C.remanei3	12	2	hypothetical protein CRE_00863 C.remanei3
XP_002644425.1	C.briggsae3	12	2	Hypothetical protein CBG14281 C.briggsae3
XP_002643890.1	C.briggsae2	8	2	Hypothetical protein CBG02142 C.briggsae2
XP_002633478.1	C.briggsae1	9	2	Hypothetical protein CBG06249 C.briggsae1
XP_003136576.1	L.loa3	10	2	hypothetical protein L.loa(2)	Missing part of the Trx1 domain.
XP_003146860.1	L.loa2	12	2	hypothetical protein L.loa(3)
XP_003147399.1	L.loa1	14	2	Erv1/Alr family protein L.loa1
ADY44121.1	A.suum2	11	2	A.suum
ADY43307.1	A.suum1	10	2	A.suum
ADY43067.1	A.suum3	16	2	Sulfhydryl oxidase 1A.suum
NP_508419.1	C.elegans2	10	2	hypothetical protein T10H10.2 C.elegans1	Representaive of the 4 Caenorhabditis species
NP_508653.1	C.elegans3.3		2	hypothetical protein F47B7.2 C.elegans2
NP_508652.1	C.elegans3.1	13	2	hypothetical protein F47B7.2 C.elegans3
NP_508654.1	C.elegans3.2	12 or 13	2	hypothetical protein F47B7.2 C.elegans4
NP_502314.1	C.elegans1	8	2	hypothetical protein F35G2.1 C.elegans5
XP_001898734.1	�B.malayi	10	2	Erv1 / Alr family protein B.malayi
Arthropods
XP_001951874.2	A.pisum	2	2	sulfhydryl oxidase 1-like
XP_967329.1	T.castaneum1	1	2	similar to AGAP007491-PA
XP_967414.1	T.castaneum2	1	2	similar to quiescin Q6-like 1
XP_971926.2	T.castaneum3	1	2	similar to quiescin Q6-like 1
EFN69480.1	C.floridanus	3	2	Sulfhydryl oxidase 2
EFZ17500.1	S.invicta	2	2	hypothetical protein SINV_08768	Missing part of the Trx1 domain.
EFR26005	A.darlingi	2	2	hypothetical protein AND_08204
XP_564767	A.gambiae	2	2	AGAP007491-PA
EGI70400	Acromyrmex echinatior	3	2	Sulfhydryl oxidase 2
XP_001655837.1	A.aegypti	2	2	Quiescin-sulfhydryl oxidase4, putative
EFN87085.1	H.saltator	3	2	Sulfhydryl oxidase 1
XP_001121155.2	A.mellifera	3	2	sulfhydryl oxidase 1-like
XP_003692227.1	A.florea	4	2	sulfhydryl oxidase 1-like
XP_001602334.1	Nasonia vitripennis	3	2	sulfhydryl oxidase 1-like
XP_002430368.1	P.corporis	2	2	protein disulfide-isomerase 1 precursor
EHJ74020.1	D.plexippus	1	2	hypothetical protein KGM_18616
XP_001850368.1	Culex quinquefasciatus	2	2	sulfhydryl oxidase 1
EFX69878	D.pulex	5	2	hypothetical protein DAPPUDRAFT_300675
XP_003700588	M.rotundata	3	2	sulfhydryl oxidase 1-like
derived from XM_003485453.1	B.impatiens	3	2	Not annotated
derived from XM_003398959	B.terrestris	3	2	Not annotated
derived from AK383677.1	B.mori	2	2	Not annotated
XP_002434720.1	I.scapularis	9	2	sulfhydryl oxidase, putative
XP_002001319.1	D.mojavensis	1	2	GI10722
XP_002004713.1	Drosophila mojavensis2 (in file, no 2) - > D.mojavensis1	2	2	GI19451
XP_002053813.1	Drosophila virilis3 - > D.virilis5.1	1	2	GJ23137
XP_002048727.1	Drosophila virilis4 - > D.virilis1	2	2	GJ21201
NP_732891.1	D.melanogaster1 - > D.melanogaster3	1	2	CG31413	Representative of the 12 Drosophila species.
NP_650998.1	D.melanogaster2 - > D.melanogaster4	1	2	CG17843
NP_650997.1	D.melanogaster3 - > D.melanogaster2	1	2	CG6690
NP_610852.1	D.melanogaster4 - > D.melanogaster1	2	2	CG4670
XP_002015659.1	Drosophila persimilis1 - > D.persimilis1	2	2	GL10907
XP_002027410.1	Drosophila persimilis2 - > D.persimilis5.2	1	2	GL20935
XP_002012813.1	Drosophila persimilis3 - > D.persimilis5.1	1	2	GL23804
XP_002033683.1	Drosophila sechellia1 - > D.sechellia1	2	2	GM20295
XP_002045186.1	Drosophila sechellia2 - > D.sechellia3.2		2	GM26712
XP_002032377.1	Drosophila sechellia3 - > D.sechellia3.1	1	2	GM26521
XP_002032131.1	Drosophila sechellia4 - > D.sechellia4		2	GM26388
XP_002032130.1	D.sechellia5 - > >D.sechellia2	1	2	GM26387
XP_002098460.1	Drosophila yakuba1 - > D.yakuba3	1	2	GE10385
XP_002098218.1	Drosophila yakuba2 - > D.yakuba4	1	2	GE10256
XP_002098217.1	Drosophila yakuba3 - > >D.yakuba2	1	2	GE10255
XP_002090931.1	Drosophila yakuba4 - > >D.yakuba1	2	2	GE13379
XP_002137166.1	Drosophila pseudoobscura pseudoobscura1 - > D.pseudoobscura5.1	1	2	GA27058
XP_002135590.1	Drosophila pseudoobscura 2 - > D.pseudoobscura5.2	1	2	GA28634
XP_001360250.1	Drosophila pseudoobscura 3 - > D.pseudoobscura1	2	2	GA18343
XP_002104586.1	D.simulans1 - > D.simulans3	1	2	GD21029
XP_002104352.1	D.simulans2 - > >D.simulans4	1	2	GD20911
XP_002104351.1	D.simulans3 - > >D.simulans2	1	2	GD20910
XP_002081315.1	D.simulans4 - > D.simulans1	2	2	GD25776
XP_001993661	D.grimshawi2 - >	1	2	GH20920
XP_001986890.1	D.grimshawi1 - > D.grimshawi1	2	2	GH20280
XP_002073355.1	D.willistoni1 - > D.willistoni1	2	2	GK14087
XP_001975789.1	Drosophila erecta4 - > D.erecta1	2	2	GG22509
XP_001982344.1	Drosophila erecta2 - > >D.erecta2	1	2	GG11095
XP_001982343.1	Drosophila erecta3 - > D.erecta4	1	2	GG11096
XP_001982111.1	D.erecta1 - > D.erecta3	1	2	GG11219
XP_001954008.1	D.ananassae1 - > >D.ananassae4	1	2	GF18057
XP_001961057.1	D.ananassae2 - > >D.ananassae1	2	2	GF11199
XP_001954006.1	D.ananassae3 - >	1	2	GF18055
	D.ananassae5	1	2	improved gf18056
Tunicates
XP_002124353.1	C.intestinalis	13	2	similar to GEC-3
CBY18982.1	Oikopleura dioica	9	2	unnamed protein product
Cephalochordata
XP_002591840.1	B.floridae	12	2	hypothetical protein
Fish
XP_688053.5	D.rerio(2)	12	2	sulfhydryl oxidase 2-like
NP_001121836	D.rerio(1)	12	2	sulfhydryl oxidase 1
XP_003440040.1	O.niloticus	14	2	sulfhydryl oxidase 1-like
XP_003455563.1	O.niloticus	12	2	sulfhydryl oxidase 2-like
CAG07999.1	T.nigroviridis		2	unnamed protein product
Amphibia
NP_001090556	X.laevis		2	quiescin Q6 sulfhydryl oxidase 2 precursor
NP_001121505	X.tropicalis	12	2	quiescin Q6 sulfhydryl oxidase 2 precursor	Representative of the 2 Xenopus species.
AAH96001.1,XP_002937004	X.tropicalis	12	2	qsox1
NP_001087446	X.laevis		2	sulfhydryl oxidase 2 precursor
Birds
NP_989456	G.gallus	12	2	sulfhydryl oxidase 1 precursor
XP_415413	G.gallus	12	2	sulfhydryl oxidase 2
XP_002187535.1	T.guttata2	12	2	quiescin Q6 sulfhydryl oxidase 2	Missing part of the Trx1 domain.
XP_003207909.1	M.gallopavo	12	2	sulfhydryl oxidase 2-like	Missing part of the Trx1 domain.
XR_054273	T.guttata1	12	2
	M.gallopavo2		2		Missing part of the Trx1 domain.
Reptiles
XP_003219881	A.carolinensis	12	2	sulfhydryl oxidase 1-like
Rodents
NP_001103368.1	R.norvegicus1-long	12	2	sulfhydryl oxidase 1 isoform A
NP_445883.1	R.norvegicus1-short	13	2	sulfhydryl oxidase 1 isoform B
NP_001102904.1	R.norvegicus2	12	2	sulfhydryl oxidase 2
NP_001020116.1	M.musculus1-long	12	2	sulfhydryl oxidase 1 isoform a
NP_075757.1	M.musculus1-short	13	2	sulfhydryl oxidase 1 isoform b
AK140324 BAE24335.1	M.musculus2-long	12	2
bc30934 NP_705787.1	M.musculus2-short	13	2
EHB02128.1	H. glaber1-long	12	2	Sulfhydryl oxidase 1
EHB04829.1	H. glaber2	12	2	Sulfhydryl oxidase 2	Missing part of the Trx1 domain.
XP_003500174.1	C.griseus1		2	sulfhydryl oxidase 1
XP_003510905.1	C.griseus2		2	sulfhydryl oxidase 2	Missing part of the Trx1 domain.
NP_001166479.1	C.porcellus	12 or 13	2	sulfhydryl oxidase 1
XP_003473032	C.porcellus	12	2	sulfhydryl oxidase 2-like
Primates
XR_023487.2	Pan troglodytes	12 or 13	2	sulfhydryl oxidase 1-like
XP_520361.3	Pan troglodytes	12	2	sulfhydryl oxidase 2-like
XP_002820431.1	Pongo abelii	12	2	sulfhydryl oxidase 2-like
XP_002809780	Pongo abelii	12 or 13	2	sulfhydryl oxidase 1-like
NP_001004128.1	H.sapiens1.b	13	2	sulfhydryl oxidase 1 isoform b
NP_002817.2	H.sapiens1.a	12	2	sulfhydryl oxidase 1 isoform a
NP_859052.3	H.sapiens2	12	2	sulfhydryl oxidase 2 precursor
XP_001111489.2	M.mulatta	12 or 13	2	sulfhydryl oxidase 1-like
XP_001117970	M.mulatta		2	sulfhydryl oxidase 2-like
XP_002760436	C.jacchus		2	sulfhydryl oxidase 1-like
XP_003279692.1	N.leucogenys	12	2	sulfhydryl oxidase 2
XP_003259016	N.leucogenys	12 or 13	2	sulfhydryl oxidase 1-like
EHH56979.1	M.fascicularis		2	hypothetical protein
Other Eutherians
XP_002924695.1	A.melanoleuca2	11	2	sulfhydryl oxidase 2-like	Missing part of the Trx1 domain.
XP_002920849.1	A.melanoleuca	12 or 13	2	sulfhydryl oxidase 1-like	Missing part of the Trx1 domain.
XP_001513015.2	O.anatinus(2)	12 or 13	2	sulfhydryl oxidase 2	Missing part of the Trx1 domain.
XP_003422847.1	L.africana	12 or 13	2	sulfhydryl oxidase 2-like	Missing part of the Trx1 domain.
XP_003411022.1	L.africana1	12	2	sulfhydryl oxidase 1-like
XP_003357606.2	S.scrofa	12 or 13	2	sulfhydryl oxidase 1-like isoform 1
XP_003357607	S.scrofa	12	2	sulfhydryl oxidase 1-like isoform 2
XP_547419	C.familiaris	12 or 13	2	similar to quiescin Q6 isoform a
XP_849400	C.familiaris	12	2	similar to quiescin Q6-like 1
NP_001095544.1	B.taurus	12 or 13	2	sulfhydryl oxidase 1
	B.taurus2	12	2
XP_001488665	E.caballus1	12	2
Derivated from chromosome 25	E.caballus2	12	2		Missing part of the Trx1 domain.
AES05112.1	M.putorius		2	quiescin Q6 sulfhydryl oxidase 1	Missing part of the Trx1 domain.
XP_002715057.1	O.cuniculus	12	2	quiescin Q6 sulfhydryl oxidase 1
marsupials
XP_001374398.1	M.domestica1	12	2
XP_001373189.1|	M.domestica2	12	2
